# Supplementary material for: Real-Life Use Patterns of Androgen Receptor Pathway Inhibitors (ARPIs): A Nationwide Register-Based Study in Finland During 2012–2023
Source: Cancers (Basel). 2025 Sep 29;17(19):3162. doi: 10.3390/cancers17193162 (PMC12524319; doi:10.3390/cancers17193162)
Supplement: Supplementary file 1 [file cancers-17-03162-s001.zip]

Archive with 1 entries (1 files):
- cancers-3754135-supplementary.pdf
